# Supplementary material for: Atrophic C2C12 Myotubes Activate Inflammatory Response of Macrophages In Vitro
Source: Cells. 2025 Feb 20;14(5):317. doi: 10.3390/cells14050317 (PMC11899532; doi:10.3390/cells14050317)
Supplement: Supplementary file 1 [file cells-14-00317-s001.zip]

Archive with 7 entries (6 files):
- Figure S1. Representative MHC immunofluorescence staining images and representative phase contrast images/
- Figure S1. Representative MHC immunofluorescence staining images and representative phase contrast images/CON Representative MHC immunofluorescence staining image.tiff
- Figure S1. Representative MHC immunofluorescence staining images and representative phase contrast images/CON Representative phase contrast image.tiff
- Figure S1. Representative MHC immunofluorescence staining images and representative phase contrast images/DG Representative MHC immunofluorescence staining image.tiff
- Figure S1. Representative MHC immunofluorescence staining images and representative phase contrast images/DG Representative phase contrast image.tiff
- Figure S1. Representative MHC immunofluorescence staining images and representative phase contrast images/ST Representative MHC immunofluorescence staining image.tiff
- Figure S1. Representative MHC immunofluorescence staining images and representative phase contrast images/ST Representative phase contrast image.tiff
